# Supplementary material for: Public awareness and attitudes toward biobank and sample donation: A regional Chinese survey
Source: Front Public Health. 2022 Nov 23;10:1025775. doi: 10.3389/fpubh.2022.1025775 (PMC9727410; doi:10.3389/fpubh.2022.1025775)
Supplement: Supplementary file 1 [file Data_Sheet_1.zip]

Archive with 3 entries (2 files):
- Supplementary Figure S1, Text S1/
- Supplementary Figure S1, Text S1/Supplementary Figure S1.pdf
- Supplementary Figure S1, Text S1/Supplementary Text S1.pdf
